# Supplementary material for: Oral Formulation Based on Irbesartan Nanocrystals Improve Drug Solubility, Absorbability, and Efficacy
Source: Pharmaceutics. 2022 Feb 10;14(2):387. doi: 10.3390/pharmaceutics14020387 (PMC8875686; doi:10.3390/pharmaceutics14020387)
Supplement: Supplementary file 1 [file pharmaceutics-14-00387-s001.zip]

Archive with 1 entries (1 files):
- pharmaceutics-1569048-supplementary.pdf
